# Supplementary material for: Identification of a putative novel polycyclic aromatic hydrocarbon-biodegrading gene cluster in a marine Roseobacteraceae bacterium Sagittula sp. MA-2
Source: Microbiol Spectr. 2024 Nov 27;13(1):e01074-24. doi: 10.1128/spectrum.01074-24 (PMC11705938; doi:10.1128/spectrum.01074-24)
Supplement: Table S1 — List of predicted aromatic hydrocarbon degradation genes. [file spectrum.01074-24-s0002.xlsx]

## Sheet: Sheet1
Table S1. List of predicted aromatic hydrocarbon biodegradation genes in the strain MA-2 genome.
Genes in strain MA-2			Related aromatic hydrocarbon biodegradation genes
IMG gene ID	Predicted products	AA length	UniProtKB ID	Products	AA length	% query coverage	E value	% identity
Chromosome (4,673,738 bp)
8019782388	PobA, p-hydroxybenzoate hydroxylase	392	P00438	PobA, p-hydroxybenzoate hydroxylase (Pseudomonas fluorescens strains)	394	100	2e-173	61.32
8019782389	PcaC, 4-carboxymuconolactone decarboxylase	130	P20370	PcaC, 4-carboxymuconolactone decarboxylase (Acinetobacter baylyi ATCC33305)	134	91.54	5e-28	34.45
8019782390	PcaH, protocatechuate 3,4-dioxygenase beta chain	240	P00437	PcaH, protocatechuate 3,4-dioxygenase beta chain (Pseudomonas putida strains)	239	96.25	1e-102	61.04
8019782391	PcaG, protocatechuate 3,4-dioxygenase alpha chain	200	P00436	PcaG, protocatechuate 3,4-dioxygenase alpha chain (Pseudomonas putida strains)	201	94.5	1e-46	44.85
8019782955	PcaB, 3-carboxy-cis,cis-muconate cycloisomerase	441	P32427	PcaB, 3-carboxy-cis,cis-muconate cycloisomerase (Pseudomonas putida strains)	422	84.35	7e-56	36.88
8019782957	PcaD, 3-oxoadipate enol-lactonase	261	Q88N36	PcaD, 3-oxoadipate enol-lactonase (Pseudomonas putida ATCC 47054)	263	99.23	2e-45	35.61
Plasmid p2 (109,819 bp)
8019787096	CatA, catechol 1,2-dioxygenase	289	P86029	CatA, catechol 1,2-dioxygenase (Candida albicans SC5314)	303	91.35	7e-67	40.6
8019787097	CatB, muconate cycloisomerase	390	P08310	CatB, muconate cycloisomerase (Pseudomonas putida strains)	375	94.36	5e-87	40.49
8019787188	PcaI, 3-oxoadipate CoA-transferase subunit A	239	Q01103	PcaI, 3-oxoadipate CoA-transferase subunit A (Pseudomonas putida strains)	231	90.79	2e-81	58.99
8019787189	PcaJ, 3-oxoadipate CoA-transferase subunit B	230	P0A102	PcaJ, 3-oxoadipate CoA-transferase subunit B (Pseudomonas putida strains)	213	89.13	9e-75	53.88
Plasmid p6 (162,034 bp)
8019787688	NahE, trans-o-hydroxybenzylidenepyruvate hydratase-aldolase	331	P0A144	NahE, trans-o-hydroxybenzylidenepyruvate hydratase-aldolase (Pseudomonas putida strains)	334	96.68	1e-140	58.75
8019787689	NahD, 2-hydroxychromene-2-carboxylate isomerase	199	Q51948	NahD, 2-hydroxychromene-2-carboxylate isomerase (Pseudomonas putida strains)	203	96.48	1e-50	41.67
8019787690	Aromatic ring-cleaving dioxygenase (ARCD)	301	-	Catechol 2,3-dioxygenase (Rhodococcus opacus R7)	298	100	4.5e-79	47.2
8019787691	Aromatic ring-hydroxylating dioxygenase (ARHD) ferredoxin reductase subunit	408	Q0S032	BphAd, biphenyl 2,3-dioxygenase ferredoxin reductase component (Rhodococcus jostii RHA1)	413	94.85	9e-48	31.9
8019787696	NagK, fumarylpyruvate hydrolase	235	O86042	NagK, fumarylpyryvate hydrolase (Ralstonia sp. strains)	192	79.57	1e-56	46.56
8019787697	NagL, maleypyruvate isomerase	215	O86043	NagL, maleypyruvate isomerase (Ralstonia sp. strains)	212	98.6	2e-65	49.06
8019787700	HbzF, maleylpyruvate hydrolase	285	Q0QFQ3	HbzF, maleylpyruvate hydrolase (Pseudomonas alcaligenes strains)	287	99.65	9e-114	57.04
8019787702	NahF, salicylaldehyde dehydrogenase	485	P0A391	NahF, salicylaldehyde dehydrogenase (Pseudomonas putida strains)	483	96.91	0	59.79
8019787703	Dihydrodiol dehydrogenase (DDH)	275	P72220	BphB, cis-2,3-dihydrobiphenyl-2,3-diol dehydrogenase (Pseudomonas putida strains)	277	99.64	1e-102	54.01
8019787704	Aromatic ring-hydroxylating dioxygenase (ARHD) ferredoxin subunit	110	Q53124	BphAc, biphenyl 2,3-dioxygenase ferredoxin component (Rhodococcus jostii RHA1)	109	92.72	7e-31	47.06
8019787705	Aromatic ring-hydroxylating dioxygenase (ARHD) small subunit	186	Q53123	BphAb, biphenyl 2,3-dioxygenase subunit beta (Rhodococcus jostii RHA1)	187	95.16	1e-80	61.01
8019787706	Aromatic ring-hydroxylating dioxygenase (ARHD) large subunit	451	Q53122	BphAa, biphenyl 2,3-dioxygenase subunit alpha (Rhodococcus jostii RHA1)	460	97.56	0	59.1
8019787707	Gentisate 1,2-dioxygenase (GDO)	350	Q9S3U6	XlnE, gentisate 1,2-dioxygenase (Pseudomonas alcaligenes strains)	347	99.14	1e-179	66.86
