# Supplementary material for: Identification of a putative novel polycyclic aromatic hydrocarbon-biodegrading gene cluster in a marine Roseobacteraceae bacterium Sagittula sp. MA-2
Source: Microbiol Spectr. 2024 Nov 27;13(1):e01074-24. doi: 10.1128/spectrum.01074-24 (PMC11705938; doi:10.1128/spectrum.01074-24)
Supplement: Table S2 — List of functional genes in the PAH-degrading gene cluster. [file spectrum.01074-24-s0003.xlsx]

## Sheet: Sheet1
Table S2. List of functional genes in the PAH-degrading gene cluster found in the genomes of strain MA-2 and reference bacterial strains.
Type A
Predicted product	Sagittula sp. MA-2			Salipiger aestuarii DSM 22011			Salipiger aestuarii 357			Salipiger pentaromativorans P9			Puniceibacterium sp. IMCC21224			Oceanicola sp. MCTG156(1a)
	AA length	IMG gene ID	% aa identity with MA-2	AA length	IMG gene ID	% aa identity with MA-2	AA length	IMG gene ID	% aa identity with MA-2	AA length	IMG gene ID	% aa identity with MA-2	AA length	IMG gene ID	% aa identity with MA-2	AA length	IMG gene ID	% aa identity with MA-2
NahE, trans-o-hydroxybenzylidenepyruvate hydratase-aldolase	331	8019787688	-	331	2616588537	100	312	2514596927	100	331	8047624179	99.4	331	2651090023	100	331	2582567103	99.4
NahD, 2-hydroxychromene-2-carboxylate isomerase	199	8019787689	-	199	2616588538	99.5	199	2514596928	99	199	8047624178	97.99	199	2651090024	100	199	2582567102	97.99
Aromatic ring-cleaving dioxygenase (ARCD)	301	8019787690	-	301	2616588539	99.67	301	2514596929	100	301	8047624177	99	301	2651090025	99.67	301	2582567101	99
Aromatic ring-hydroxylating dioxygenase (ARHD) ferredoxin reductase subunit	408	8019787691	-	408	2616588540	97.55	289	2514596931	97.58	408	8047624176	100	408	2651090026	97.55	408	2582567100	99.75
Outer membrane protein	219	8019787692	-	219	2616588541	93.15	178	2514596932	96.63	219	8047624175	94.98	219	2651090027	93.61	219	2582567099	94.52
Glutathione S-transferase	202	8019787693	-	202	2616588542	99.5	202	2514596933	99.01	202	8047624174	98.52	202	2651090028	100	197	2582567094	98.33
TRAP transporter TAXI family solute receptor	319	8019787694	-	282	2616588543	99.64	282	2514596934	99.29	319	8047624173	95.92	319	2651090029	100	230	2582567090	97.33
TRAP transporter 4TM/12TM fusion protein	654	8019787695	-	654	2616588544	99.69	614	2514596935	99.67	651	8047624172	99.39	654	2651090030	99.85	646	2582567089	99.38
NagK, 3-fumarylpyryvate hydrolase	235	8019787696	-	235	2616588545	100	195	2514596936	99.49	253	8047624171	99.15	235	2651090031	100	235	2582567088	77.39
NagL, maleypyruvate isomerase	215	8019787697	-	215	2616588546	99.07	215	2514596937	99.07	215	8047624170	99.07	215	2651090032	100	215	2582567087	99.07
Hydroxymethylglutaryl-CoA lyase	300	8019787698	-	300	2616588547	99.67	300	2514596938	100	300	8047624169	98.67	300	2651090033	100	300	2582567086	98.67
Acyl-CoA transferase	408	8019787699	-	408	2616588548	99.75	408	2514596939	99.51	408	8047624168	98.78	408	2651090034	99.75	391	2582567083	98.15
HbzF, maleylpyruvate hydrolase	285	8019787700	-	285	2616588549	99.65	285	2514596940	100	285	8047624167	98.95	285	2651090035	100	285	2582567075	98.95
Cytochrome P450	412	8019787701	-	412	2616588550	100	412	2514596941	100	412	8047624166	94.42	412	2651090036	100	255	2582567074	97.25
NahF, salicylaldehyde dehydrogenase	485	8019787702	-	485	2616588551	93.2	485	2514596942	93.2	485	8047624165	98.76	485	2651090037	93.2	485	2582567073	98.56
Dihydrodiol dehydrogenase (DDH)	275	8019787703	-	277	2616588552	95.64	277	2514596943	95.64	275	8047624164	99.27	277	2651090038	95.64	275	2582567072	99.64
Aromatic ring-hydroxylating dioxygenase (ARHD) ferredoxin subunit	110	8019787704	-	94	2616588553	88.89	110	2514596944	90.57	110	8047624163	98.18	94	2651090039	88.89	110	2582567071	100
Aromatic ring-hydroxylating dioxygenase (ARHD) small subunit	186	8019787705	-	197	2616588554	94.09	197	2514596945	94.09	186	8047624162	100	197	2651090040	94.09	186	2582567070	100
Aromatic ring-hydroxylating dioxygenase (ARHD) large subunit	451	8019787706	-	451	2616588555	98.89	451	2514596946	98.89	451	8047624161	97.56	451	2651090041	98.67	451	2582567069	98.45
Gentisate 1,2-dioxygenase (GDO)	350	8019787707	-	350	2616588556	100	350	2514596947	100	350	8047624160	99.71	350	2651090042	100	350	2582567068	98.57
2Fe-2S ferredoxin	109	8019787708	-	107	2616588557	100	107	2514596948	100	107	8047624159	99.06	107	2651090043	100	99	2582567067	98.99
Type B
Predicted product	C. naphthalenivorans DSM 105040			Celeribacter persicus DSM 100434			Salipiger abyssi SY10-16			Rhodovulum sp. NI22			Thioclava dalianensis DLFJ1-1			Neorhizobium pentrolearium DSM 26482			Martelella sp. AD-3
	AA length	IMG gene ID	% aa identity with MA-2	AA length	IMG gene ID	% aa identity with MA-2	AA length	IMG gene ID	% aa identity with MA-2	AA length	IMG gene ID	% aa identity with MA-2	AA length	IMG gene ID	% aa identity with MA-2	AA length	IMG gene ID	% aa identity with MA-2	AA length	IMG gene ID	% aa identity with MA-2
Glutathione S-transferase	202	2830030469	54.23	202	2735529952	54.23	202	3001917757	54.23	174	2646751739	54.07	202	2586166567	54.23	200	2738987781	53.47	200	2674733019	53.47
Outer membrane protein	220	2830030470	50	220	2735529953	49.08	220	3001917756	48.62	220	2646751740	50	220	2586166568	50.46	220	2738987782	51.6	220	2674733018	51.6
Aromatic ring-hydroxylating dioxygenase (ARHD) ferredoxin reductase subunit	401	2830030471	55.34	401	2735529954	55.2	401	3001917755	55.58	401	2646751741	55.2	401	2586166569	55.58	401	2738987783	55.45	401	2674733017	55.45
Aromatic ring-cleaving dioxygenase (ARCD)	301	2830030472	72.42	301	2735529955	72.09	301	3001917754	72.42	301	2646751742	72.09	301	2586166570	72.76	301	2738987784	70.76	301	2674733016	70.76
NahD, 2-hydroxychromene-2-carboxylate isomerase	198	2830030473	48.47	198	2735529956	48.99	198	3001917753	48.47	198	2646751743	48.72	198	2586166571	48.47	198	2738987785	50	198	2674733015	50
NahE, trans-o-hydroxybenzylidenepyruvate hydratase-aldolase	331	2830030474	71.47	331	2735529957	71.61	331	3001917752	71.47	331	2646751744	71.61	331	2586166572	71.47	331	2738987786	71.47	331	2674733014	71.47
Gentisate 1,2-dioxygenase (GDO)	354	2830030475	75	354	2735529958	75.29	354	3001917751	75.58	355	2646751745	75.29	354	2586166573	75	354	2738987787	74.42	354	2674733013	74.14
2Fe-2S ferredoxin	107	2830030476	59.81	107	2735529959	58.88	107	3001917750	59.81	107	2646751746	59.81	107	2586166574	59.81	77	2738987788	59.81	77	2674733012	66.67
MarR family transcriptional regulator	174	2830030477	-	174	2735529960	-	174	3001917749	-	174	2646751747	-	174	2586166575	-	182	2738987793	-	182	2674733008	-
HbzF, maleylpyruvate hydrolase	285	2830030478	70.53	285	2735529961	70.53	285	3001917748	70.53	285	2646751748	69.47	285	2586166576	70.53	285	2738987794	69.47	285	2674733007	69.12
Cytochrome P450	414	2830030479	65.04	414	2735529962	65.21	414	3001917747	64.72	414	2646751749	65.45	414	2586166577	64.72	414	2738987795	65.92	414	2674733006	65.92
Hydroxymethylglutaryl-CoA lyase	287	2830030480	57.78	302	2735529963	56.67	287	3001917746	57.44	302	2646751750	56	-	-	-	318	2738987796	56.45	318	2674733005	56.45
Acyl-CoA transferase	414	2830030481	65.38	414	2735529964	64.45	414	3001917745	64.65	414	2646751751	65.62	414	2586166579	64.65	414	2738987797	66.1	414	2674733004	66.1
NagL, maleypyruvate isomerase	215	2830030482	76.64	215	2735529965	77.1	215	3001917744	77.1	215	2646751752	76.64	215	2586166580	77.1	215	2738987798	78.04	215	2674733003	78.04
NagK, 3-fumarylpyryvate hydrolase	257	2830030483	68.8	257	2735529966	69.23	257	3001917743	69.23	257	2646751753	69.23	236	2586166581	69.23	266	2738987799	68.67	236	2674733002	68.67
TRAP transporter 4TM/12TM fusion protein	625	2830030484	54.77	646	2735529967	53.89	646	3001917742	54.05	393	2646751754	57.51	646	2586166582	54.05	646	2738987800	56.66	646	2674733001	53.75
TRAP transporter TAXI family solute receptor	328	2830030485	50.79	323	2735529968	50.79	321	3001917741	53.22	283	2646751756	53.79	323	2586166583	50.79	323	2738987801	54.75	323	2674733000	54.75
Aromatic ring-hydroxylating dioxygenase (ARHD) large subunit	454	2830030486	69.06	454	2735529969	69.06	454	3001917740	68.83	454	2646751757	68.39	454	2586166584	68.61	454	2738987802	70.21	454	2674732999	70.21
Aromatic ring-hydroxylating dioxygenase (ARHD) small subunit	185	2830030487	55.91	185	2735529970	56.45	185	3001917739	55.91	185	2646751758	55.91	185	2586166585	56.45	185	2738987803	57.53	185	2674732998	57.53
Aromatic ring-hydroxylating dioxygenase (ARHD) ferredoxin subunit	101	2830030488	65	101	2735529971	65	101	3001917738	65	101	2646751759	66	101	2586166586	64	85	2738987804	63.09	85	2674732997	63.09
Dihydrodiol dehydrogenase (DDH)	277	2830030489	75.27	277	2735529972	75.27	277	3001917737	75.27	277	2646751760	74.55	277	2586166587	75.27	277	2738987805	74.55	277	2674732996	74.55
NahF, salicylaldehyde dehydrogenase	483	2830030490	72.14	483	2735529973	71.52	483	3001917736	71.73	483	2646751761	69.65	483	2586166588	71.52	483	2738987806	70.06	483	2674732995	70.06
Type C
Predicted product	Celeribacter indicus P73
	AA length	IMG gene ID	% aa identity with MA-2
Gentisate 1,2-dioxygenase (GDO)	368	2529190035	35.65
NagL, maleypyruvate isomerase	215	2529190036	74.77
NagK, 3-fumarylpyryvate hydrolase	232	2529190037	76.96
TRAP transporter 4TM/12TM fusion protein	636	2529190038	61.32
TRAP transporter TAXI family solute receptor	322	2529190039	55.28
Aromatic ring-hydroxylating dioxygenase (ARHD) large subunit	454	2529190208	66.52
Aromatic ring-hydroxylating dioxygenase (ARHD) small subunit	185	2529190209	60.75
Aromatic ring-hydroxylating dioxygenase (ARHD) ferredoxin subunit	101	2529190210	68
Dihydrodiol dehydrogenase (DDH)	277	2529190211	77.82
NahF, salicylaldehyde dehydrogenase	484	2529190212	69.36
NahE, trans-o-hydroxybenzylidenepyruvate hydratase-aldolase	341	2529190213	70.12
NahD, 2-hydroxychromene-2-carboxylate isomerase	204	2529190214	53.53
Aromatic ring-cleaving dioxygenase (ARCD)	300	2529190215	71.76
Aromatic ring-hydroxylating dioxygenase (ARHD) ferredoxin reductase subunit	401	2529190216	54.09
Outer membrane protein	217	2529190217	53.81
Glutathione S-transferase	201	2529190218	56.93
MarR family transcriptional regulator	172	2529190219	-
