# Supplementary material for: Identification of a putative novel polycyclic aromatic hydrocarbon-biodegrading gene cluster in a marine Roseobacteraceae bacterium Sagittula sp. MA-2
Source: Microbiol Spectr. 2024 Nov 27;13(1):e01074-24. doi: 10.1128/spectrum.01074-24 (PMC11705938; doi:10.1128/spectrum.01074-24)
Supplement: Table S3 — Average nucleic acid identity among Sagittula sp. MA-2 and other bacteria. [file spectrum.01074-24-s0004.xlsx]

## Sheet: fastani_matrix
Table S3. Average nucleic acid identity (ANI) among Sagittula sp. MA-2 and the bacterial strains found to possess the putative PAH-degrading gene cluster.
Bacteria	MA-2	P9	SY10-16	357	DSM_22011	IMCC21224	P73	DSM_105040	MCTG156(1a)	DSM_100434	NI22	DLFJ1-1	DSM_26482	AD-3
Sagittula sp. MA-2	100	80.7415	79.6295	79.248	79.0172	78.8688	78.7384	78.7262	78.7211	78.6057	78.0881	78.3464	N/A	N/A
Salipiger pentaromativorans P9	80.7415	100	87.9105	81.0988	80.7814	78.8928	80.5863	80.4343	79.6043	80.3346	79.2782	79.5279	N/A	N/A
Salipiger abyssi SY10-16	79.6295	87.9105	100	80.5726	80.355	78.6128	80.3723	80.4562	79.0736	80.9879	79.6204	80.1234	N/A	N/A
Salipiger aestuarii 357	79.248	81.0988	80.5726	100	99.455	79.0699	78.5654	79.0352	78.6841	78.3433	78.148	77.5719	N/A	N/A
Salipiger aestuarii DSM 22011	79.0172	80.7814	80.355	99.455	100	79.0648	78.1057	78.1595	78.2843	77.5839	78.187	77.4406	N/A	N/A
Puniceibacterium sp. IMCC21224	78.8688	78.8928	78.6128	79.0699	79.0648	100	N/A	78.5711	78.5774	N/A	78.0654	N/A	N/A	N/A
Celeribacter indicus P73	78.7384	80.5863	80.3723	78.5654	78.1057	N/A	100	79.4075	78.4672	81.5863	78.4655	79.1006	N/A	N/A
C. naphthalenivorans DSM 105040	78.7262	80.4343	80.4562	79.0352	78.1595	78.5711	79.4075	100	80.3519	79.4622	97.4614	79.4827	N/A	N/A
Oceanicola sp. MCTG156(1a)	78.7211	79.6043	79.0736	78.6841	78.2843	78.5774	78.4672	80.3519	100	78.2426	80.2021	77.5616	N/A	N/A
Celeribacter persicus DSM 100434	78.6057	80.3346	80.9879	78.3433	77.5839	N/A	81.5863	79.4622	78.2426	100	78.3169	79.9967	N/A	N/A
Rhodovulum sp. NI22	78.0881	79.2782	79.6204	78.148	78.187	78.0654	78.4655	97.4614	80.2021	78.3169	100	78.7568	N/A	N/A
Thioclava dalianensis DLFJ1-1	78.3464	79.5279	80.1234	77.5719	77.4406	N/A	79.1006	79.4827	77.5616	79.9967	78.7568	100	N/A	N/A
Neorhizobium pentrolearium DSM 26482	N/A	N/A	N/A	N/A	N/A	N/A	N/A	N/A	N/A	N/A	N/A	N/A	100	78.6302
Martelella sp. AD-3	N/A	N/A	N/A	N/A	N/A	N/A	N/A	N/A	N/A	N/A	N/A	N/A	78.6302	100
	100	(%)
	>90
	>80
