# Supplementary material for: Identification of a putative novel polycyclic aromatic hydrocarbon-biodegrading gene cluster in a marine Roseobacteraceae bacterium Sagittula sp. MA-2
Source: Microbiol Spectr. 2024 Nov 27;13(1):e01074-24. doi: 10.1128/spectrum.01074-24 (PMC11705938; doi:10.1128/spectrum.01074-24)
Supplement: Table S4 — Primers used for the RT-qPCR analysis. [file spectrum.01074-24-s0005.xlsx]

## Sheet: Sheet1
Table S4. Primers used for the RT-qPCR analysis in this study.
Primer	Sequence (5' -> 3')	PCR product size	Encoded protein of the targeted gene
ARHD-1F	TTATCACGGGTGGGCGTATG	155 bp	Large subunit of aromatic ring-hydroxylatin dioxygenase (ARHD-LSU)
ARHD-1R	TCTCGTCCCAGTTGGCAAAG
ARCD-1F	GGATGTTCGATGTTGCGCTG	145 bp	Aromatic ring-cleaving dioxygenase (ARCD)
ARCD-1R	GGTTCGCAATCGCTCATGTC
GDO-1F	TAGCGGTGGTGTCACTGTTC	142 cp	Gentisate 1,2-dioxygeanse (GDO)
GDO-1R	GCCAAGCCCTTACGCTCATA
repC-1F	GGTTGTCTTCCCGTCCAACA	140 bp	Replication initiation protein RepC
repC-1R	GGACATAGCGTTTCCCGTTG
